# Supplementary material for: Impacts of Saharan Dust Intrusions on Bacterial Communities of the Low Troposphere
Source: Sci Rep. 2020 Apr 22;10:6837. doi: 10.1038/s41598-020-63797-9 (PMC7176723; doi:10.1038/s41598-020-63797-9)
Supplement: Supplementary file 2 — Supplementary Table S3 [file 41598_2020_63797_MOESM2_ESM.xlsx]

## Sheet: Legend
Table S3.- Taxonomic classification of all OTUs recovered. The number of sequences and percentages of each OTU found in each sample is shown.
Impacts of Saharan Dust Intrusions on Bacterial Communities of the Low Troposphere
Elena González-Torila, Susana Osunaa, Daniel Viúdez-Moreirasa, Ivan Navarro-Cida, Silvia Díaz del Torob, Sutyvann Sor Mendic, Rafael Barderac, Fernando Puente-Sánchezd, Graciela de Diego-Castillaa, Ángeles Aguileraa*
a Centro de Astrobiología (CSIC-INTA). Carretera de Ajalvir Km 4, Torrejón de Ardoz. 28850 Madrid, Spain.
b Department of Genetics, Physiology and Microbiology. Biology Faculty. C/José Antonio Novais, 12, Universidad Complutense de Madrid (UCM), 28040, Madrid, Spain.
c Aerodinamic Department (INTA). Carretera de Ajalvir Km 4, Torrejón de Ardoz. 28850 Madrid, Spain.
d Systems Biology Program. Centro Nacional de Biotecnología. C/ Darwin nº 3, Campus de Cantoblanco 28049 Madrid, España.
*Corresponding author: Ángeles Aguilera. Mailing address: Centro de Astrobiología (CSIC-INTA). Carretera de Ajalvir Km 4, Torrejón de Ardoz. 28850 Madrid, Spain.
Email: aguileraba@cab.inta-csic.es Phone: (34)91 520 6434; Fax: (34)91 520 1034

## Sheet: Table S3
SU-23F			SU-24F			F24-HT			F24-LT			SU-28F			F28-HT			F28-LT			SU-9M			F9-HT			F9-LT			F10-HT			F10-LT
Taxon	OTUS	%	Taxon	OTUS	%	Taxon	OTUS	%	Taxon	OTUS	%	Taxon	OTUS	%	Taxon	OTUS	%	Taxon	OTUS	%	Taxon	OTUS	%	Taxon	OTUS	%	Taxon	OTUS	%	Taxon	OTUS	%	Taxon	OTUS	%
Microvirga	1284	9.24606	Microvirga	1086	8.56602	Microvirga	1317	12.1293	Rhizobium	749	6.81529	Sphingomonas	686	13.3049	Rhizobium	4443	39.1937	Rhizobium	38439	87.3217	Rhizobiales_unclass	469	7.58531	Brevundimonas	2572	48.1648	Methylobacterium	517	13.209	Mesorhizobium	834	21.7188	Cupriavidus	654	19.4643
Rhizobiales_unclass	958	6.89854	Rhizobiales_unclass	983	7.75359	Rhizobiales_unclass	833	7.67176	Geodermatophilus	466	4.24022	Acetobacteraceae_unclass	260	5.04267	Capnocytophaga	891	7.85992	Rhizobiales_unclass	3587	8.14857	Acetobacteraceae_unclass	359	5.80624	Flavobacterium	391	7.3221	Streptococcus	287	7.33265	Spirochaetaceae_unclass	497	12.9427	Clostridium_sensu_stricto	317	9.43452
Rubellimicrobium	824	5.93361	Geodermatophilus	729	5.75012	Geodermatophilus	768	7.07313	Rhizobiales_unclass	419	3.81256	Rhizobiales_unclass	243	4.71296	Bacteroidetes_unclass	888	7.83345	Proteobacteria_unclass	1492	3.38937	Skermanella	285	4.60941	Gammaproteobacteria_unclass	355	6.64794	Rhizobiales_unclass	237	6.05519	Gemella	426	11.0938	Candidatus_Saccharibacteria_unclass	283	8.42262
Sphingomonas	711	5.1199	Rubellimicrobium	691	5.45039	Acetobacteraceae_unclass	453	4.17204	Sphingomonas	380	3.45769	Rubellimicrobium	222	4.30566	Paludibacter	850	7.49824	Paenibacillus	139	0.315766	Rubellimicrobium	278	4.4962	Peptoniphilus	295	5.52434	Gemella	221	5.6464	Bacteroidetes_unclass	320	8.33333	Bacteroidetes_unclass	199	5.92262
Geodermatophilus	575	4.14056	Sphingomonas	487	3.8413	Rubellimicrobium	451	4.15362	Microvirga	336	3.05732	Skermanella	174	3.37471	Acetobacteraceae_unclass	815	7.18948	Neisseriaceae_unclass	87	0.197637	Sphingomonadaceae_unclass	258	4.17273	Brucellaceae_unclass	277	5.18727	Burkholderiales_unclass	220	5.62085	Pseudolabrys	279	7.26562	Comamonadaceae_unclass	164	4.88095
Acetobacteraceae_unclass	492	3.54288	Acetobacteraceae_unclass	449	3.54157	Planococcus	407	3.74839	Clostridium_XI	331	3.01183	Roseomonas	126	2.44375	Anaerolineaceae_unclass	761	6.71313	Acidithiobacillus	31	0.0704225	Sphingomonas	203	3.2832	Proteiniphilum	231	4.32584	Fusobacterium	160	4.08789	Spirochaetales_unclass	245	6.38021	Chryseobacterium	153	4.55357
Chitinophagaceae_unclass	344	2.47714	Bacillus	384	3.02887	Sphingomonas	369	3.39842	Roseomonas	325	2.95723	Microvirga	117	2.2692	Mesorhizobium	698	6.15737	Colwellia	23	0.052249	Nocardioides	192	3.10529	Pedobacter	197	3.68914	Skermanella	132	3.37251	Candidatus_Cloacamonas_unclass	111	2.89062	Fluviicola_unclass	153	4.55357
Bacillus	330	2.37632	Bacillaceae_1_unclass	358	2.82379	Cellulomonas	222	2.04458	Lactobacillus	319	2.90264	Actinomycetales_unclass	110	2.13344	Streptococcus	576	5.08116	Actinomycetales_unclass	18	0.0408905	Microvirga	190	3.07294	Brevibacterium	107	2.00375	Pasteurellaceae_unclass	111	2.83597	Streptococcus	90	2.34375	Rhizobiales_unclass	88	2.61905
Geodermatophilaceae unclass	269	1.93706	Domibacillus	331	2.61082	Chitinophagaceae_unclass	218	2.00774	Acetobacteraceae_unclass	294	2.67516	Novosphingobium	109	2.11404	Acidaminococcaceae_unclass	546	4.81651	Anaerococcus	16	0.0363471	Tumebacillus	189	3.05677	Ochrobactrum	49	0.917603	Bacteroidetes_unclass	108	2.75933	Burkholderia	80	2.08333	Planctomycetaceae_unclass	82	2.44048
Skermanella	254	1.82905	Bacillales_unclass	295	2.32687	Bacillales_unclass	195	1.79591	Bacillales_unclass	287	2.61146	Oxalobacteraceae_unclass	108	2.09465	Rhizobiales_unclass	242	2.13479	Pseudomonas	10	0.0227169	Mesorhizobium	177	2.86269	Bacillus	28	0.524345	Haemophilus	107	2.73378	Peptoniphilus	67	1.74479	Thermomonas	78	2.32143
Bacillaceae_1_unclass	248	1.78584	Actinomycetales_unclass	272	2.14545	Geodermatophilaceae_unclass	186	1.71302	Rubellimicrobium	259	2.35669	Nocardioides	93	1.80372	Cellulomonas	160	1.41143	Sulfurimonas	9	0.0204453	Anaerococcus	151	2.44218	Bacillaceae_1_unclass	28	0.524345	Gammaproteobacteria_unclass	76	1.94175	Corynebacterium	63	1.64062	Alcaligenaceae_unclass	73	2.17262
Roseomonas	247	1.77864	Geodermatophilaceae unclass	265	2.09024	Bacillus	169	1.55646	Clostridium_sensu_stricto	224	2.03822	Craurococcus	89	1.72614	Actinomycetales_unclass	143	1.26147	Nocardioides	8	0.0181736	Lysinibacillus	150	2.42601	Duganella	27	0.505618	Eikenella	65	1.66071	Rothia	53	1.38021	Betaproteobacteria_unclass	66	1.96429
Bacillales_unclass	221	1.59142	Clostridium_XI	193	1.52232	Actinomycetales_unclass	165	1.51962	Bacteroidetes_unclass	215	1.95632	Modestobacter	83	1.60978	Megasphaera	133	1.17325	Oxalobacteraceae_unclass	8	0.0181736	Ornithinibacillus	124	2.0055	Ralstonia	24	0.449438	Neisseria	61	1.55851	Sanguibacteraceae_unclass	43	1.11979	Gaiella	56	1.66667
Cellulomonas	211	1.51941	Cellulomonas	189	1.49077	Domibacillus	161	1.48278	Clostridiaceae_1_unclass	192	1.74704	Geodermatophilus	71	1.37704	Proteobacteria_unclass	65	0.573394	Gammaproteobacteria_unclass	8	0.0181736	Erythrobacteraceae_unclass	115	1.85994	Actinomycetales_unclass	18	0.337079	Burkholderia	56	1.43076	Pseudomonas	30	0.78125	Microvirga	50	1.4881
Domibacillus	207	1.4906	Adhaeribacter	182	1.43556	Skermanella	159	1.46436	Sphingomonadaceae_unclass	183	1.66515	Cellvibrio	71	1.37704	Sphingomonadaceae_unclass	45	0.396965	Corynebacterium	6	0.0136302	Clostridium_sensu_stricto	113	1.82759	Planctomycetia_unclass	13	0.243446	Gp16_unclass	53	1.35411	Ralstonia	24	0.625	Enterobacteriaceae_unclass	42	1.25
Actinomycetales_unclass	204	1.469	Chitinophagaceae_unclass	180	1.41978	Sphingomonadaceae_unclass	135	1.24332	Psychrobacter	179	1.62875	Hymenobacter	69	1.33825	Porphyromonadaceae_unclass	24	0.211715	Clostridium_sensu_stricto	6	0.0136302	Massilia	113	1.82759	Bacillales_unclass	5	0.093633	Stenotrophomonas	53	1.35411	Staphylococcus	23	0.598958	Dietzia	39	1.16071
Sphingomonadaceae_unclass	197	1.41859	Roseomonas	172	1.35668	Solirubrobacter	132	1.21569	Epilithonimonas	168	1.52866	Acidobacteria_Gp4_unclass	68	1.31885	Actinomyces	15	0.132322	Alphaproteobacteria_unclass	6	0.0136302	Granulicella_unclass	105	1.6982	Burkholderiaceae_unclass	5	0.093633	Phyllobacteriaceae_unclass	48	1.22637	Firmicutes_unclass	17	0.442708	Corynebacterium	33	0.982143
Adhaeribacter	189	1.36099	Sphingomonadaceae_unclass	158	1.24625	Oxalobacteraceae_unclass	119	1.09597	Hymenobacter	143	1.30118	Sphingomonadaceae_unclass	66	1.28006	Cellulomonadaceae_unclass	8	0.0705716	Rhizobiaceae_unclass	6	0.0136302	Planococcaceae_unclass	105	1.6982	Betaproteobacteria_unclass	4	0.0749064	Gardnerella	47	1.20082	Pseudomonadaceae_unclass	13	0.338542	Bacteroides	26	0.77381
Oxalobacteraceae_unclass	189	1.36099	Skermanella	157	1.23837	Burkholderiales_unclass	114	1.04992	Actinomycetales_unclass	137	1.24659	Chitinophagaceae_unclass	61	1.18309	Burkholderiales_unclass	8	0.0705716	Sphingomonadaceae_unclass	6	0.0136302	Flavisolibacter	102	1.64968	Burkholderiales_unclass	4	0.0749064	Caulobacter	46	1.17527	Treponema	7	0.182292	Nocardioidaceae_unclass	24	0.714286
Kocuria	186	1.33938	Neisseriaceae_unclass	155	1.22259	Lactobacillus	107	0.985449	Novosphingobium	134	1.21929	Methylobacterium	54	1.04732	Burkholderiaceae_unclass	7	0.0617502	Candidatus_Saccharibacteria_unclass	5	0.0113585	Lysobacter	101	1.63351	Caulobacteraceae_unclass	3	0.0561798	Enterobacteriaceae_unclass	41	1.04752	Burkholderiaceae_unclass	6	0.15625	Sanguibacteraceae_unclass	19	0.565476
Segetibacter	158	1.13775	Blastococcus	112	0.88342	Solirubrobacterales_unclass	102	0.9394	Acinetobacter	133	1.21019	Belnapia	53	1.02793	Sphingomonas	5	0.0441073	Acetobacteraceae_unclass	5	0.0113585	Terrimonas	95	1.53647	Xanthomonadaceae_unclass	3	0.0561798	Capnocytophaga	39	0.996423	Burkholderiales_unclass	6	0.15625	Streptococcus	16	0.47619
Blastococcus	132	0.950529	Clostridium_sensu_stricto	106	0.836094	Craurococcus	98	0.90256	Corynebacterium	132	1.20109	Massilia	51	0.989139	Ralstonia	3	0.0264644	Advenella	5	0.0113585	Craurococcus	95	1.53647	Burkholderia	2	0.0374532	Parachlamydiaceae_unclass	37	0.945324	Rhizobium	3	0.078125	Clostridiaceae_1_unclass	15	0.446429
Belnapia	124	0.892921	Kocuria	102	0.804543	Streptococcus	95	0.874931	Geodermatophilaceae unclass	124	1.1283	Kocuria	50	0.969744	Caulobacteraceae_unclass	2	0.0176429	Acinetobacter	5	0.0113585	Bacteroidetes_unclass	91	1.47178	Corynebacterium	1	0.0187266	Roseburia	35	0.894226	Bradyrhizobiaceae_unclass	2	0.0520833	Ralstonia	12	0.357143
Betaproteobacteria_unclass	122	0.878519	Oxalobacteraceae_unclass	101	0.796656	Nocardioides	92	0.847302	Roseburia	121	1.101	Clostridium_sensu_stricto	42	0.814585	Bacteroidales_unclass	1	0.00882145	Kocuria	4	0.00908678	Gammaproteobacteria_unclass	89	1.43943	Brucella	1	0.0187266	Rubellimicrobium	32	0.817578	Rhizobiales_unclass	2	0.0520833	Firmicutes_unclass	10	0.297619
Marmoricola	121	0.871318	Myxococcaceae_unclass	97	0.765105	Flavisolibacter	92	0.847302	Bacillus	116	1.05551	Bacillus	41	0.79519	Firmicutes_unclass	1	0.00882145	Segetibacter	4	0.00908678	Vampirovibrio	77	1.24535	Oxalobacteraceae_unclass	1	0.0187266	Clostridium_XI	30	0.766479	Undibacterium	2	0.0520833	Xanthomonadaceae_unclass	10	0.297619
Burkholderiales_unclass	115	0.828113	Planococcaceae_unclass	90	0.709891	Bacillaceae_1_unclass	92	0.847302	Azospirillum	114	1.03731	Blastococcus	40	0.775795	Alphaproteobacteria_unclass	1	0.00882145	Finegoldia	4	0.00908678	Corynebacterium	73	1.18066	Arcobacter	1	0.0187266	Ralstonia	29	0.74093	Clostridium_XI	1	0.0260417	Actinomycetales_unclass	9	0.267857
Solirubrobacter	102	0.7345	Craurococcus	86	0.67834	Marmoricola	81	0.745994	Comamonadaceae_unclass	106	0.964513	Alphaproteobacteria_unclass	40	0.775795	Sphingosinicella	1	0.00882145	Sphingomonas	4	0.00908678	Acidocella	73	1.18066	Thiovirga	1	0.0187266	Alkanindiges	29	0.74093	Candidatus_Hydrogenedens_unclass	1	0.0260417	Burkholderiales_unclass	6	0.178571
Hymenobacter	102	0.7345	Marmoricola	84	0.662565	Cellulomonadaceae_unclass	78	0.718364	Lachnospiraceae_unclass	102	0.928116	Geodermatophilaceae unclass	38	0.737005	Betaproteobacteria_unclass	1	0.00882145	Comamonadaceae_unclass	4	0.00908678	Alphaproteobacteria_unclass	71	1.14831	Enterobacteriaceae_unclass	1	0.0187266	Spartobacteria_unclass	29	0.74093	Sphingomonas	1	0.0260417	Marmoricola	3	0.0892857
Nocardioides	96	0.691294	Segetibacter	80	0.631014	Adhaeribacter	78	0.718364	Betaproteobacteria_unclass	102	0.928116	Clostridium_XI	38	0.737005	Burkholderia	1	0.00882145	Gp4_unclass	3	0.00681508	Hymenobacter	70	1.13214	Dyella	1	0.0187266	Proteobacteria_unclass	28	0.715381	Betaproteobacteria_unclass	1	0.0260417	Burkholderiaceae_unclass	2	0.0595238
Solirubrobacterales_unclass	93	0.669691	Alphaproteobacteria_unclass	80	0.631014	Massilia	78	0.718364	Streptococcus	97	0.882621	Erythrobacteraceae_unclass	38	0.737005	Comamonadaceae_unclass	1	0.00882145	Candidatus_Pelagibacter	3	0.00681508	Rhizomicrobium	69	1.11596				Myxococcales_unclass	27	0.689831	Delftia	1	0.0260417	Bradyrhizobium	1	0.0297619
Micrococcaceae_unclass	88	0.633686	Solirubrobacter	79	0.623127	Proteobacteria_unclass	78	0.718364	Sphingomonadales_unclass	97	0.882621	Truepera	37	0.717611	Gammaproteobacteria_incertae_sedis_unclass	1	0.00882145	Simonsiella	3	0.00681508	Spartobacteria_unclass	69	1.11596				Corynebacterium	24	0.613183				Burkholderia	1	0.0297619
Craurococcus	87	0.626485	Betaproteobacteria_unclass	79	0.623127	Kocuria	77	0.709155	Burkholderiales_unclass	97	0.882621	Tumebacillus	37	0.717611				Haemophilus	3	0.00681508	Acidobacteria_Gp1_unclass	67	1.08362				Acidocella	23	0.587634				Arcobacter	1	0.0297619
Flavisolibacter	85	0.612083	Nocardioides	76	0.599464	Azohydromonas	77	0.709155	Ruminococcaceae_unclass	96	0.873521	Marmoricola	32	0.620636				Dietzia	2	0.00454339	Roseomonas	57	0.921883				Oxalobacteraceae_unclass	22	0.562085				Sulfurovum	1	0.0297619
Gp16_unclass	84	0.604882	Gemmatimonas	71	0.560025	Rhizobium	70	0.644686	Planomicrobium	89	0.809827	Nocardioidaceae_unclass	32	0.620636				Prevotellaceae_unclass	2	0.00454339	Finegoldia	56	0.905709				Mesorhizobium	20	0.510986				Thiofaba	1	0.0297619
Planococcaceae_unclass	84	0.604882	Micrococcaceae_unclass	69	0.54425	Roseomonas	69	0.635476	Craurococcus	86	0.78253	Planococcaceae_unclass	32	0.620636				Hymenobacter	2	0.00454339	Bosea	52	0.841016				Thermomonas	20	0.510986				Stenotrophomonas	1	0.0297619
Rubrobacter	80	0.576078	Solirubrobacterales_unclass	69	0.54425	Gemmatimonas	68	0.626266	Chryseobacterium	83	0.755232	Bacillales_unclass	31	0.601241				Paenibacillaceae_1_unclass	2	0.00454339	Proteobacteria_unclass	51	0.824842				Cupriavidus	19	0.485437
Clostridium_XI	78	0.561676	Mesorhizobium	68	0.536362	Rhodospirillaceae_unclass	68	0.626266	Neisseriaceae_unclass	80	0.727934	Candidatus_Saccharibacteria_unclass	29	0.562452				Lactobacillus	2	0.00454339	Terriglobus_unclass	44	0.711629				Deinococcus	18	0.459888
Erythrobacteraceae_unclass	78	0.561676	Belnapia	62	0.489036	Micrococcaceae_unclass	64	0.589427	Cellulomonas	79	0.718835	Sphingomonadales_unclass	29	0.562452				Leuconostoc	2	0.00454339	Myxococcales_unclass	43	0.695455				Porphyromonas	17	0.434338
Modestobacter	76	0.547274	Burkholderiales_unclass	57	0.449598	Cytophagaceae_unclass	63	0.580217	Gp16_unclass	77	0.700637	Comamonadaceae_unclass	29	0.562452				Streptococcus	2	0.00454339	Bacillales_unclass	41	0.663109				Alloprevotella	17	0.434338
Myxococcales_unclass	73	0.525671	Nocardioidaceae_unclass	56	0.44171	Gp3_unclass	62	0.571008	Turicibacter	76	0.691538	Kineosporiaceae_unclass	27	0.523662				Clostridiaceae_1_unclass	2	0.00454339	Kocuria	37	0.598415				Vampirovibrio	17	0.434338
Gemmatimonas	72	0.518471	Flavisolibacter	54	0.425935	Blastococcus	62	0.571008	Methylobacterium	76	0.691538	Adhaeribacter	26	0.504267				Ruminococcaceae_unclass	2	0.00454339	Lentzea	37	0.598415				Gp6_unclass	16	0.408789
Nocardioidaceae_unclass	70	0.504069	Gp3_unclass	53	0.418047	Micromonosporaceae_unclass	59	0.543378	Kocuria	75	0.682439	Phyllobacteriaceae_unclass	26	0.504267				Bosea	2	0.00454339	Bacillaceae_1_unclass	36	0.582242				Lactobacillus	16	0.408789
Methylobacterium	59	0.424858	Cytophagaceae_unclass	52	0.410159	Betaproteobacteria_unclass	59	0.543378	Clostridiales_unclass	73	0.66424	Rickettsiaceae_unclass	26	0.504267				Novosphingobium	2	0.00454339	Rothia	35	0.566068				Neochlamydia	15	0.38324
Novosphingobium	58	0.417657	Massilia	52	0.410159	Pseudomonas	57	0.524959	Serratia	72	0.655141	Burkholderiales_unclass	26	0.504267				Noviherbaspirillum	2	0.00454339	Geodermatophilaceae unclass	31	0.501375				Jeotgalicoccus	15	0.38324
Massilia	57	0.410456	Cellulomonadaceae_unclass	49	0.386496	Kineosporiaceae_unclass	54	0.497329	Pedobacter	69	0.627843	Spartobacteria_unclass	25	0.484872				Buttiauxella	2	0.00454339	Sanguibacter	30	0.485201				Rhizomicrobium	15	0.38324
Noviherbaspirillum	54	0.388853	Myxococcales_unclass	49	0.386496	candidate_division_WPS-1_unclass	53	0.488119	Adhaeribacter	68	0.618744	Solirubrobacter	24	0.465477				Halomonas	2	0.00454339	Bacillus	29	0.469028				Rothia	14	0.35769
Actinobacteria_unclass	53	0.381652	Deinococcus	48	0.378609	Nocardioidaceae_unclass	52	0.47891	Planococcaceae_unclass	68	0.618744	Flavisolibacter	23	0.446082				Halomonadaceae_unclass	2	0.00454339	Kineosporiaceae_unclass	27	0.436681				Hyphomicrobiaceae_unclass	13	0.332141
Lysinibacillus	53	0.381652	Hymenobacter	46	0.362833	Mesorhizobium	50	0.46049	Mesorhizobium	66	0.600546	Naxibacter	22	0.426687				Cellulomonas	1	0.00227169	Geobacillus	27	0.436681				Armatimonadetes_gp4_unclass	12	0.306592
Alphaproteobacteria_unclass	53	0.381652	Lysinibacillus	46	0.362833	Segetibacter	49	0.45128	Chitinophagaceae_unclass	64	0.582348	Devosia	21	0.407292				Intrasporangiaceae_unclass	1	0.00227169	Sanguibacteraceae_unclass	26	0.420508				Prevotellaceae_unclass	12	0.306592
Geminicoccus_unclass	52	0.374451	Rubrobacter	44	0.347058	Alphaproteobacteria_unclass	47	0.432861	Gp3_unclass	62	0.564149	Betaproteobacteria_unclass	20	0.387898				Kineosporiaceae_unclass	1	0.00227169	Lactococcus	24	0.388161				Curvibacter	12	0.306592
Gp3_unclass	51	0.36725	Geminicoccus_unclass	44	0.347058	Planomicrobium	46	0.423651	Bacillaceae_1_unclass	62	0.564149	Lysinibacillus	19	0.368503				Microbacterium_unclass	1	0.00227169	Kineosporia	21	0.339641				Ruminococcaceae_unclass	11	0.281042
Spartobacteria_unclass	50	0.360049	Rhodospirillaceae_unclass	44	0.347058	Myxococcales_unclass	46	0.423651	Nocardioides	61	0.55505	Gammaproteobacteria_unclass	19	0.368503				Micromonosporaceae_unclass	1	0.00227169	Micromonosporaceae_unclass	21	0.339641				Bacteroides	10	0.255493
Rhodospirillales_unclass	49	0.352848	Gp16_unclass	43	0.33917	Angustibacter	45	0.414441	Flavobacterium	60	0.545951	Rubrobacter	18	0.349108				Nocardioidaceae_unclass	1	0.00227169	Oxalobacteraceae_unclass	19	0.307294				Anoxybacillus	10	0.255493
Gp4_unclass	48	0.345647	Paenibacillaceae_2_unclass	43	0.33917	Lysinibacillus	45	0.414441	Oxalobacteraceae_unclass	60	0.545951	Rhodocytophaga	18	0.349108				Promicromonospora	1	0.00227169	Microbacterium_unclass	17	0.274947				Caulobacteraceae_unclass	8	0.204394
Phenylobacterium	47	0.338446	Peptoniphilus	41	0.323395	Conexibacter	44	0.405231	Paenibacillus	59	0.536852	Pedobacter	18	0.349108				Saccharopolyspora	1	0.00227169	Paracoccus	17	0.274947				Burkholderiaceae_unclass	8	0.204394
Ilumatobacter	45	0.324044	Micromonosporaceae_unclass	38	0.299732	Methylophilus	44	0.405231	Nocardioidaceae_unclass	58	0.527753	Myxococcales_unclass	18	0.349108				Bacteroidales_unclass	1	0.00227169	Actinomycetales_unclass	16	0.258774				Actinomycetales_unclass	7	0.178845
Clostridium_sensu_stricto	45	0.324044	Rhodospirillales_unclass	38	0.299732	Noviherbaspirillum	42	0.386812	Pseudomonas	58	0.527753	Ilumatobacter	17	0.329713				Hallella	1	0.00227169	Ralstonia	14	0.226427				Geodermatophilus	7	0.178845
Acidimicrobiales_unclass	44	0.316843	Spartobacteria_unclass	38	0.299732	Gp4_unclass	41	0.377602	Cellulosilyticum	53	0.482257	Chryseobacterium	17	0.329713				Bacillales_unclass	1	0.00227169	Pseudonocardia	12	0.194081				Lentzea	7	0.178845
Proteobacteria_unclass	44	0.316843	Gammaproteobacteria_unclass	36	0.283956	Naxibacter	38	0.349972	Succinivibrio	53	0.482257	Brevundimonas	17	0.329713				Staphylococcus	1	0.00227169	Planctomycetia_unclass	10	0.161734				Solirubrobacter	7	0.178845
Comamonadaceae_unclass	43	0.309642	Noviherbaspirillum	35	0.276069	Salinarimonas	37	0.340763	Gardnerella	51	0.464058	Orientia	17	0.329713				Eremococcus	1	0.00227169	Nocardioidaceae_unclass	8	0.129387				Prevotella	7	0.178845
Conexibacter	42	0.302441	Angustibacter	34	0.268181	Cytophagales_unclass	36	0.331553	Phenylobacterium	50	0.454959	Pseudonocardia	16	0.310318				Clostridium_XI	1	0.00227169	Cupriavidus	8	0.129387				Betaproteobacteria_unclass	6	0.153296
Cytophagaceae_unclass	42	0.302441	Pseudomonas	34	0.268181	Azospirillum	36	0.331553	Chlamydiales_unclass	48	0.436761	Solirubrobacterales_unclass	16	0.310318				Methylobacterium	1	0.00227169	Gracilibacter	7	0.113214				Massilia	5	0.127747
Deinococcus	41	0.29524	Oceanobacillus	33	0.260293	Erythrobacteraceae_unclass	36	0.331553	Cytophagales_unclass	47	0.427662	Deinococcus	16	0.310318				Amaricoccus	1	0.00227169	Rhodospirillales_unclass	7	0.113214				Phaselicystis	5	0.127747
Truepera	39	0.280838	Turicibacter	32	0.252406	Rubrobacter	35	0.322343	Brucellaceae_unclass	47	0.427662	Hansschlegelia	16	0.310318				Rubellimicrobium	1	0.00227169	Sphingorhabdus	7	0.113214				Pseudonocardia	4	0.102197
Actinobacteria_unclass	36	0.259235	Novosphingobium	32	0.252406	Methylobacterium	34	0.313133	Kineococcus	45	0.409463	Paracoccus	16	0.310318				Rhodobacteraceae_unclass	1	0.00227169	Rubrobacter	6	0.0970403				Chlamydiales_unclass	4	0.102197
Bradyrhizobiaceae_unclass	36	0.259235	Lysobacter	32	0.252406	Acidobacteria_Gp4_unclass	33	0.303923	Ilumatobacter	42	0.382166	Sanguibacteraceae_unclass	15	0.290923				Acidocella	1	0.00227169	Intrasporangium	4	0.0646935				Comamonadaceae_unclass	4	0.102197
Planomicrobium	35	0.252034	Modestobacter	31	0.244518	Actinobacteria_unclass	33	0.303923	Angustibacter	41	0.373066	Arcobacter	15	0.290923				Skermanella	1	0.00227169	Saccharomonospora	4	0.0646935				Acidimicrobiales_unclass	3	0.0766479
Cellulomonadaceae_unclass	34	0.244833	Sanguibacteraceae_unclass	30	0.23663	Actinobacteria_unclass	32	0.294714	Fluviicola_unclass	41	0.373066	Microbacterium_unclass	14	0.271528				Porphyrobacter	1	0.00227169	Streptomyces	4	0.0646935				Actinomyces	2	0.0510986
Gp6_unclass	33	0.237632	Bradyrhizobiaceae_unclass	30	0.23663	Planococcaceae_unclass	32	0.294714	Prevotella	39	0.354868	Bacillaceae_1_unclass	14	0.271528				Betaproteobacteria_unclass	1	0.00227169	Sphingomonadales_unclass	4	0.0646935				Bacillaceae_1_unclass	2	0.0510986
Sanguibacteraceae_unclass	33	0.237632	Methylobacterium	29	0.228743	Aerococcus	31	0.285504	Solirubrobacter	38	0.345769	Phenylobacterium	14	0.271528				Burkholderia	1	0.00227169	Burkholderiales_unclass	4	0.0646935				Gemmatimonas	2	0.0510986
Gammaproteobacteria_unclass	33	0.237632	Actinobacteria_unclass	28	0.220855	Xanthomonadaceae_unclass	31	0.285504	Clostridiales_Incertae_Sedis_XI_unclass	36	0.327571	Acidimicrobiales_unclass	13	0.252133				Curvibacter	1	0.00227169	Verrucomicrobia_unclass	4	0.0646935				Methylobacteriaceae_unclass	2	0.0510986
candidate_division_WPS-1_unclass	33	0.237632	Bacillaceae_2_unclass	28	0.220855	Deinococcus	30	0.276294	Erysipelothrix	36	0.327571	Cellulomonas	13	0.252133				Sulfurovum	1	0.00227169	Armatimonas/Armatimonadetes_gp1	3	0.0485201				Thiofaba	2	0.0510986
Micromonosporaceae_unclass	32	0.230431	Erythrobacteraceae_unclass	28	0.220855	Modestobacter	28	0.257874	Enterobacteriaceae_unclass	36	0.327571	Bacteroidetes_unclass	13	0.252133				Salicola	1	0.00227169	Firmicutes_unclass	3	0.0485201				Microbacterium	1	0.0255493
Turicibacter	32	0.230431	Sphingomonadales_unclass	28	0.220855	Anaerococcus	28	0.257874	Xanthomonadaceae_unclass	36	0.327571	Spirosoma	13	0.252133				Psychrobacter	1	0.00227169	Rhodospirillaceae_unclass	3	0.0485201				Firmicutes_unclass	1	0.0255493
Devosia	32	0.230431	Phenylobacterium	26	0.20508	Brevundimonas	28	0.257874	Modestobacter	34	0.309372	Gp6_unclass	12	0.232739							Burkholderia	3	0.0485201				Aquabacterium	1	0.0255493
Caulobacteraceae_unclass	31	0.22323	Proteobacteria_unclass	26	0.20508	Belnapia	27	0.248665	Marmoricola	34	0.309372	Mesorhizobium	12	0.232739							Burkholderiaceae_unclass	3	0.0485201				Deltaproteobacteria_unclass	1	0.0255493
Acidobacteria_Gp4_unclass	30	0.216029	Acinetobacter	25	0.197192	Rhodocytophaga	26	0.239455	Hydrotalea	34	0.309372	Noviherbaspirillum	12	0.232739							Delftia	3	0.0485201				Rhizobacter	1	0.0255493
Tumebacillus	30	0.216029	Truepera	24	0.189304	Myxococcaceae_unclass	26	0.239455	Lysinibacillus	34	0.309372	Pseudomonas	12	0.232739							Actinomyces	2	0.0323468
Azospirillum	30	0.216029	Clostridiaceae_1_unclass	24	0.189304	Lysobacter	26	0.239455	Beijerinckiaceae_unclass	34	0.309372	Lysobacter	12	0.232739							Micrococcaceae_unclass	2	0.0323468
Paenibacillus	29	0.208828	Caulobacteraceae_unclass	24	0.189304	Sphingomonadales_unclass	25	0.230245	Pseudonocardia	33	0.300273	Parachlamydia	11	0.213344							Marmoricola	2	0.0323468
Armatimonas/Armatimonadetes_gp1	27	0.194426	Devosia	24	0.189304	Ramlibacter	25	0.230245	Solirubrobacterales_unclass	33	0.300273	Gemmatimonas	11	0.213344							Rhodobacteraceae_unclass	2	0.0323468
Cytophagales_unclass	27	0.194426	Azohydromonas	24	0.189304	Pseudonocardia	24	0.221035	Oscillochloris	33	0.300273	Alcaligenaceae_unclass	11	0.213344							Acidicaldus	2	0.0323468
Microbacterium_unclass	25	0.180024	Acidimicrobiales_unclass	23	0.181417	Caulobacteraceae_unclass	24	0.221035	Dyadobacter	32	0.291174	Moraxellaceae_unclass	11	0.213344							Betaproteobacteria_unclass	2	0.0323468
Rhodospirillaceae_unclass	25	0.180024	Pseudonocardia	23	0.181417	Gp16_unclass	22	0.202616	Massilia	32	0.291174	Kineosporia	10	0.193949							Pseudonocardiaceae_unclass	1	0.0161734
Sphingomonadales_unclass	25	0.180024	Salinarimonas	23	0.181417	Acinetobacter	22	0.202616	Enterococcus	31	0.282075	Conexibacter	10	0.193949							Adhaeribacter	1	0.0161734
Naxibacter	24	0.172824	Comamonadaceae_unclass	23	0.181417	Promicromonosporaceae_unclass	21	0.193406	Atopostipes	30	0.272975	Clostridiaceae_1_unclass	10	0.193949							Chitinophagaceae_unclass	1	0.0161734
Gaiella	22	0.158422	Actinobacteria_unclass	22	0.173529	Rhodospirillales_unclass	21	0.193406	Gammaproteobacteria_unclass	30	0.272975	Rhodobacter	10	0.193949							Planctomycetaceae_unclass	1	0.0161734
Pedobacter	22	0.158422	Conexibacter	22	0.173529	Acidimicrobiales_unclass	20	0.184196	Pasteurellaceae_unclass	30	0.272975	Gp4_unclass	9	0.174554							Bradyrhizobiaceae_unclass	1	0.0161734
Salinarimonas	21	0.151221	Kineosporiaceae_unclass	21	0.165641	Corynebacterium	20	0.184196	Alphaproteobacteria_unclass	29	0.263876	Subtercola	9	0.174554							Comamonadaceae_unclass	1	0.0161734
Phyllobacteriaceae_unclass	21	0.151221	Acidobacteria_Gp4_unclass	20	0.157754	Gp6_unclass	19	0.174986	Rubrobacter	28	0.254777	Mucilaginibacter	9	0.174554							Deltaproteobacteria_unclass	1	0.0161734
Rhizobium	21	0.151221	Gp4_unclass	19	0.149866	Lactococcus	19	0.174986	Prevotellaceae_unclass	28	0.254777	Planomicrobium	9	0.174554							Thiofaba	1	0.0161734
Steroidobacter	21	0.151221	Streptococcus	19	0.149866	Finegoldia	19	0.174986	Yaniella	27	0.245678	Aureimonas	9	0.174554							Xanthomonadaceae_unclass	1	0.0161734
Kineosporiaceae_unclass	20	0.14402	Gp6_unclass	18	0.141978	Gaiella	18	0.165776	Firmicutes_unclass	27	0.245678	Magnetospirillum	9	0.174554
Candidatus_Saccharibacteria_unclass	20	0.14402	Ilumatobacter	18	0.141978	Bacteroidetes_unclass	18	0.165776	Azohydromonas	26	0.236579	Psychrobacter	9	0.174554
Chloroflexi_unclass	20	0.14402	Phyllobacteriaceae_unclass	18	0.141978	Chryseobacterium	18	0.165776	Blastococcus	25	0.22748	Micrococcaceae_unclass	8	0.155159
Azohydromonas	20	0.14402	Phaselicystis	18	0.141978	Pedobacter	18	0.165776	Promicromonosporaceae_unclass	25	0.22748	Mycobacterium	8	0.155159
Angustibacter	19	0.136819	Xanthomonadaceae_unclass	18	0.141978	Paenibacillus	18	0.165776	Acidimicrobiales_unclass	24	0.21838	Gordonia	8	0.155159
Paenibacillaceae_2_unclass	19	0.136819	Ruminococcaceae_unclass	17	0.134091	Novosphingobium	18	0.165776	Blautia	24	0.21838	Neochlamydia	8	0.155159
Streptomyces	18	0.129618	Microbacterium_unclass	16	0.126203	Clostridium_sensu_stricto	17	0.156567	Armatimonadetes_gp4_unclass	23	0.209281	Flavobacterium	7	0.135764
Spirosoma	18	0.129618	Paenibacillaceae_1_unclass	16	0.126203	Treponema	17	0.156567	Lactococcus	23	0.209281	Segetibacter	7	0.135764
Sphaerobacter	18	0.129618	Citricoccus	15	0.118315	Planctomycetaceae_unclass	16	0.147357	Jeotgalicoccus	21	0.191083	Desemzia	7	0.135764
Planctomycetaceae_unclass	18	0.129618	Chloroflexi_unclass	15	0.118315	Phenylobacterium	16	0.147357	Ramlibacter	20	0.181984	Beijerinckia	7	0.135764
Rhodobacteraceae_unclass	17	0.122417	Tumebacillus	15	0.118315	Geminicoccus_unclass	15	0.138147	Actinobacteria_unclass	19	0.172884	Rhodobacteraceae_unclass	7	0.135764
Bacteroidetes_unclass	16	0.115216	Planomicrobium	15	0.118315	Thermovum	15	0.138147	Dietzia	19	0.172884	Xanthomonadaceae_unclass	7	0.135764
Rhodocytophaga	16	0.115216	Peredibacter	15	0.118315	Microbacterium_unclass	14	0.128937	Methylobacteriaceae_unclass	19	0.172884	Proteobacteria_unclass	7	0.135764
Methylobacteriaceae_unclass	16	0.115216	Caedibacter	15	0.118315	Marinilactibacillus	14	0.128937	Brevundimonas	19	0.172884	Gp16_unclass	6	0.116369
Pseudonocardia	15	0.108015	Ammoniphilus	14	0.110428	Phyllobacteriaceae_unclass	14	0.128937	Actinobacteria_unclass	18	0.163785	Corynebacterium	6	0.116369
Bacillaceae_2_unclass	15	0.108015	Planctomycetaceae_unclass	14	0.110428	Armatimonas/Armatimonadetes_gp1	13	0.119727	Citricoccus	17	0.154686	Cytophagaceae_unclass	6	0.116369
Paracoccus	15	0.108015	Caulobacter	14	0.110428	Clostridium_XI	13	0.119727	Geminicoccus_unclass	17	0.154686	Rhizobium	6	0.116369
Peredibacter	15	0.108015	Steroidobacter	14	0.110428	Motilibacter_unclass	12	0.110518	Myxococcales_unclass	17	0.154686	Sphingobium	6	0.116369
Deltaproteobacteria_unclass	15	0.108015	Corynebacterium	13	0.10254	Aquisphaera	12	0.110518	Microbacterium_unclass	16	0.145587	Acidovorax	6	0.116369
Gp7_unclass	14	0.100814	Rhodocytophaga	13	0.10254	Bradyrhizobiaceae_unclass	12	0.110518	Micrococcus	16	0.145587	Actinobacteria_unclass	5	0.0969744
Ohtaekwangia_unclass	14	0.100814	Paenibacillus	13	0.10254	Comamonadaceae_unclass	12	0.110518	Gaiella	16	0.145587	Angustibacter	5	0.0969744
Lactobacillus	14	0.100814	Rhodobacteraceae_unclass	13	0.10254	Steroidobacter	12	0.110518	Armatimonas/Armatimonadetes_gp1	16	0.145587	Agromyces	5	0.0969744
Flavobacterium	13	0.0936127	Acidobacteria_Gp3_unclass	12	0.0946522	Spartobacteria_unclass	12	0.110518	Domibacillus	16	0.145587	Pontibacter	5	0.0969744
Sporosarcina	13	0.0936127	Kineosporia	12	0.0946522	Chloroflexi_unclass	11	0.101308	Gemmatimonas	16	0.145587	Cytophagales_unclass	5	0.0969744
Myxococcus	13	0.0936127	Armatimonas/Armatimonadetes_gp1	12	0.0946522	Firmicutes_unclass	11	0.101308	Proteobacteria_unclass	16	0.145587	Sphingobacteriaceae_unclass	5	0.0969744
Oceanobacillus	12	0.0864118	Naxibacter	12	0.0946522	Nitrospira	11	0.101308	Sanguibacteraceae_unclass	14	0.127389	Sphaerobacter	5	0.0969744
Paenibacillaceae_1_unclass	12	0.0864118	Psychrobacter	12	0.0946522	Cystobacteraceae_unclass	11	0.101308	Flavisolibacter	14	0.127389	Afifella	5	0.0969744
Oxalophagus	12	0.0864118	Saccharothrix	11	0.0867645	Blastocatella_unclass	10	0.092098	Bifidobacterium	13	0.118289	Xanthobacteraceae_unclass	5	0.0969744
Thermovum	12	0.0864118	Pontibacter	11	0.0867645	Hymenobacter	10	0.092098	Catellicoccus	13	0.118289	Deltaproteobacteria_unclass	5	0.0969744
Ramlibacter	12	0.0864118	Subdivision3_unclass	11	0.0867645	Flavobacterium	10	0.092098	Rhodospirillales_unclass	13	0.118289	Cellulomonadaceae_unclass	4	0.0775795
Lysobacter	12	0.0864118	Spirosoma	10	0.0788768	Gp7_unclass	9	0.0828882	Sandaracinobacter	13	0.118289	Arthrobacter	4	0.0775795
Saccharothrix	11	0.0792108	Terribacillus	10	0.0788768	Saccharothrix	9	0.0828882	Halomonas	13	0.118289	Citricoccus	4	0.0775795
Sphingobacteriaceae_unclass	11	0.0792108	Sporosarcina	10	0.0788768	Methylobacteriaceae_unclass	9	0.0828882	Deinococcus	11	0.100091	Sanguibacter	4	0.0775795
Terribacillus	11	0.0792108	Faecalibacterium	10	0.0788768	Actinomycetospora	8	0.0736784	Bhargavaea	11	0.100091	Parachlamydiaceae_unclass	4	0.0775795
Corynebacterium	10	0.0720098	Methylobacteriaceae_unclass	10	0.0788768	Methylocystaceae_unclass	8	0.0736784	Tissierella	11	0.100091	Geminicoccus_unclass	4	0.0775795
Promicromonosporaceae_unclass	10	0.0720098	candidate_division_WPS-1_unclass	10	0.0788768	Sorangium	8	0.0736784	Conexibacter	10	0.0909918	Beijerinckiaceae_unclass	4	0.0775795
Flavitalea	10	0.0720098	Blastocatella_unclass	9	0.0709891	Ilumatobacter	7	0.0644686	Mycobacterium	9	0.0818926	Azospirillum	4	0.0775795
candidate_division_WPS-2_unclass	10	0.0720098	Streptomyces	9	0.0709891	Kineococcus	7	0.0644686	Aeromicrobium	9	0.0818926	Defluviicoccus	4	0.0775795
Quadrisphaera	9	0.0648088	Actinomadura	9	0.0709891	Larkinella	7	0.0644686	Facklamia	9	0.0818926	Rhodospirillales_unclass	4	0.0775795
Citricoccus	9	0.0648088	Bacteroidetes_unclass	9	0.0709891	Peptostreptococcus	7	0.0644686	Burkholderiaceae_unclass	9	0.0818926	Kofleria	4	0.0775795
Pontibacter	9	0.0648088	Pedobacter	9	0.0709891	Gammaproteobacteria_unclass	7	0.0644686	Verrucomicrobia_unclass	9	0.0818926	Rhizobacter	4	0.0775795
Lachnospiraceae_unclass	9	0.0648088	Sphingobacteriaceae_unclass	9	0.0709891	Verrucomicrobia_unclass	7	0.0644686	Ornithinicoccus	8	0.0727934	Verrucomicrobiaceae_unclass	4	0.0775795
Rhodobiaceae_unclass	9	0.0648088	Oxalophagus	9	0.0709891	Dermabacter	6	0.0552588	Gordonia	8	0.0727934	Iamia	3	0.0581846
Amaricoccus	9	0.0648088	Brevundimonas	9	0.0709891	Intrasporangiaceae_unclass	6	0.0552588	Pseudochrobactrum	8	0.0727934	Kineococcus	3	0.0581846
Blastocatella_unclass	8	0.0576078	Deltaproteobacteria_unclass	9	0.0709891	Quadrisphaera	6	0.0552588	Dyella	8	0.0727934	Rathayibacter	3	0.0581846
Intrasporangiaceae_unclass	8	0.0576078	Verrucomicrobia_unclass	9	0.0709891	Williamsia	6	0.0552588	Pseudonocardiaceae_unclass	7	0.0636943	Yaniella	3	0.0581846
Kineococcus	8	0.0576078	Ornithinimicrobium	8	0.0631014	Porphyromonadaceae_unclass	6	0.0552588	Porphyromonadaceae_unclass	7	0.0636943	Micromonospora	3	0.0581846
Faecalibacterium	8	0.0576078	Quadrisphaera	8	0.0631014	Wautersiella	6	0.0552588	Caldilineaceae_unclass	7	0.0636943	Micromonosporaceae_unclass	3	0.0581846
Firmicutes_unclass	8	0.0576078	Gaiella	8	0.0631014	Tumebacillus	6	0.0552588	Intrasporangiaceae_unclass	6	0.0545951	Motilibacter_unclass	3	0.0581846
Bosea	8	0.0576078	Cytophagales_unclass	8	0.0631014	Paenibacillaceae_2_unclass	6	0.0552588	Quadrisphaera	6	0.0545951	Smaragdicoccus	3	0.0581846
Rubritepida	8	0.0576078	Candidatus_Saccharibacteria_unclass	8	0.0631014	Granulicatella	6	0.0552588	Bacilli_unclass	6	0.0545951	Friedmanniella	3	0.0581846
Actinomycetospora	7	0.0504069	Clostridiales_unclass	8	0.0631014	Rhodobacteraceae_unclass	6	0.0552588	Veillonellaceae_unclass	6	0.0545951	Prevotella	3	0.0581846
Clostridiaceae_1_unclass	7	0.0504069	Firmicutes_unclass	8	0.0631014	Burkholderiaceae_unclass	6	0.0552588	Enhydrobacter	6	0.0545951	Terrimonas	3	0.0581846
Ruminococcaceae_unclass	7	0.0504069	Thermovum	8	0.0631014	Deltaproteobacteria_unclass	6	0.0552588	Actinomyces	5	0.0454959	Carnobacterium	3	0.0581846
Nitrospira	7	0.0504069	Azospirillum	8	0.0631014	Enterobacteriaceae_unclass	6	0.0552588	Cellulomonadaceae_unclass	5	0.0454959	Sphingopyxis	3	0.0581846
Aquisphaera	7	0.0504069	Cystobacteraceae_unclass	8	0.0631014	Sanguibacteraceae_unclass	5	0.046049	Sphaerobacter	5	0.0454959	Curvibacter	3	0.0581846
Brevundimonas	7	0.0504069	Micrococcus	7	0.0552138	Patulibacter	5	0.046049	Staphylococcus	5	0.0454959	Peredibacter	3	0.0581846
Mesorhizobium	7	0.0504069	Rothia	7	0.0552138	Rhodobiaceae_unclass	5	0.046049	Megasphaera	5	0.0454959	Cystobacteraceae_unclass	3	0.0581846
Porphyrobacter	7	0.0504069	Motilibacter_unclass	7	0.0552138	Micrococcus	4	0.0368392	Ochrobactrum	5	0.0454959	Salinisphaera	3	0.0581846
Sandaracinobacter	7	0.0504069	Thermomonosporaceae_unclass	7	0.0552138	Rothia	4	0.0368392	Subdivision3_unclass	5	0.0454959	Prosthecobacter	3	0.0581846
Bdellovibrio	7	0.0504069	Sphaerobacter	7	0.0552138	Virgisporangium	4	0.0368392	Thermomicrobia_unclass	4	0.0363967	candidate_division_WPS-1_unclass	3	0.0581846
Cystobacteraceae_unclass	7	0.0504069	Brevibacterium	6	0.0473261	Mycobacterium	4	0.0368392	Devosia	4	0.0363967	Blastocatella_unclass	2	0.0387898
Pseudonocardiaceae_unclass	6	0.0432059	Nonomuraea	6	0.0473261	Friedmanniella	4	0.0368392	Candidimonas	3	0.0272975	Ornithinimicrobium	2	0.0387898
Chryseobacterium	6	0.0432059	Chryseobacterium	6	0.0473261	Actinomadura	4	0.0368392	Brachybacterium	2	0.0181984	Intrasporangiaceae_unclass	2	0.0387898
Parachlamydiaceae_unclass	6	0.0432059	Oscillochloris	6	0.0473261	Dyadobacter	4	0.0368392	Clostridia_unclass	2	0.0181984	Agrococcus	2	0.0387898
Thermomicrobia_unclass	6	0.0432059	Brevibacillus	6	0.0473261	Chloroflexales_unclass	4	0.0368392	Peptostreptococcaceae_unclass	2	0.0181984	Actinoplanes	2	0.0387898
Salinicoccus	6	0.0432059	Lactobacillus	6	0.0473261	Gemella	4	0.0368392	Erythrobacteraceae_unclass	2	0.0181984	Promicromonosporaceae_unclass	2	0.0387898
Afifella	6	0.0432059	Lachnospiraceae_unclass	6	0.0473261	Clostridiaceae_1_unclass	4	0.0368392	Acidobacteria_Gp3_unclass	1	0.00909918	Luteococcus	2	0.0387898
Orientia	6	0.0432059	Rhizobium	6	0.0473261	Clostridiales_unclass	4	0.0368392	Barnesiella	1	0.00909918	Microlunatus	2	0.0387898
Kofleria	6	0.0432059	Rhodobiaceae_unclass	6	0.0473261	Veillonella	4	0.0368392	Gillisia	1	0.00909918	Saccharomonospora	2	0.0387898
Sorangium	6	0.0432059	Porphyrobacter	6	0.0473261	Caulobacterales_unclass	4	0.0368392	Chloroflexi_unclass	1	0.00909918	Gaiella	2	0.0387898
Teredinibacter	6	0.0432059	Friedmanniella	5	0.0394384	Paracoccus	4	0.0368392	Chloroflexales_unclass	1	0.00909918	Domibacillus	2	0.0387898
Ornithinimicrobium	5	0.0360049	Prevotella	5	0.0394384	Legionella	4	0.0368392	Deinococcaceae_unclass	1	0.00909918	Streptococcus	2	0.0387898
Motilibacter_unclass	5	0.0360049	Flavobacterium	5	0.0394384	Luteolibacter	4	0.0368392	Paenibacillaceae_1_unclass	1	0.00909918	Lachnospiraceae_unclass	2	0.0387898
Planococcus	5	0.0360049	Amaricoccus	5	0.0394384	Brevibacterium	3	0.0276294	Enterococcaceae_unclass	1	0.00909918	Idiomarina	2	0.0387898
Rummeliibacillus	5	0.0360049	Paracoccus	5	0.0394384	Ornithinimicrobium	3	0.0276294	Selenomonas	1	0.00909918	Ornithinibacter	1	0.0193949
Jeotgalicoccus	5	0.0360049	Acidicaldus	5	0.0394384	Saccharopolyspora	3	0.0276294	Aquisphaera	1	0.00909918	Microbacterium	1	0.0193949
Carnobacterium	5	0.0360049	Oxalicibacterium	5	0.0394384	Thermocatellispora	3	0.0276294	Paracoccus	1	0.00909918	Propionibacteriaceae_unclass	1	0.0193949
Sarcina	5	0.0360049	Kofleria	5	0.0394384	Gardnerella	3	0.0276294	Pelomonas	1	0.00909918	Bifidobacterium	1	0.0193949
Aurantimonadaceae_unclass	5	0.0360049	Enhydrobacter	5	0.0394384	Chlamydiales_unclass	3	0.0276294	Arcobacter	1	0.00909918	Actinobacteria_unclass	1	0.0193949
Hyphomicrobiaceae_unclass	5	0.0360049	Opitutus	5	0.0394384	Neochlamydia	3	0.0276294	Pseudomonadaceae_unclass	1	0.00909918	Armatimonadetes_gp4_unclass	1	0.0193949
Acidicaldus	5	0.0360049	Gp10_unclass	4	0.0315507	Parachlamydiaceae_unclass	3	0.0276294				Armatimonas/Armatimonadetes_gp1	1	0.0193949
Oxalicibacterium	5	0.0360049	Gp7_unclass	4	0.0315507	Paenibacillaceae_1_unclass	3	0.0276294				Sphingobacteriales_unclass	1	0.0193949
Pantoea	5	0.0360049	Kineococcus	4	0.0315507	Clostridia_unclass	3	0.0276294				Halobacillus	1	0.0193949
Acinetobacter	5	0.0360049	Nocardiopsis	4	0.0315507	Beijerinckiaceae_unclass	3	0.0276294				Brevibacillus	1	0.0193949
Cellvibrio	5	0.0360049	Arcticibacter	4	0.0315507	Afifella	3	0.0276294				Oxalophagus	1	0.0193949
Pseudomonas	5	0.0360049	Deinococcaceae_unclass	4	0.0315507	Peredibacter	3	0.0276294				Paenibacillaceae_2_unclass	1	0.0193949
Xanthomonadaceae_unclass	5	0.0360049	Pontibacillus	4	0.0315507	Actinomyces	2	0.0184196				Planococcus	1	0.0193949
Subdivision3_unclass	5	0.0360049	Exiguobacterium	4	0.0315507	Citricoccus	2	0.0184196				Psychrobacillus	1	0.0193949
Verrucomicrobia_unclass	5	0.0360049	Jeotgalicoccus	4	0.0315507	Nonomuraea	2	0.0184196				Finegoldia	1	0.0193949
Acidobacteria_Gp1_unclass	4	0.0288039	Salinicoccus	4	0.0315507	Armatimonadetes_gp4_unclass	2	0.0184196				Gemmata	1	0.0193949
Aciditerrimonas	4	0.0288039	Aureimonas	4	0.0315507	Ohtaekwangia_unclass	2	0.0184196				Caulobacteraceae_unclass	1	0.0193949
Dietzia	4	0.0288039	Beijerinckiaceae_unclass	4	0.0315507	Candidatus_Saccharibacteria_unclass	2	0.0184196				Bradyrhizobiaceae_unclass	1	0.0193949
Saccharopolyspora	4	0.0288039	Methylocystaceae_unclass	4	0.0315507	Roseiflexus	2	0.0184196				Acidiphilium	1	0.0193949
Bifidobacterium	4	0.0288039	Simonsiella	4	0.0315507	Sphaerobacter	2	0.0184196				Rhodospirillaceae_unclass	1	0.0193949
Collinsella	4	0.0288039	Bdellovibrio	4	0.0315507	Terribacillus	2	0.0184196				Porphyrobacter	1	0.0193949
Fimbriimonas	4	0.0288039	Polyangiaceae_unclass	4	0.0315507	Sporosarcina	2	0.0184196				Sphingosinicella	1	0.0193949
Fibrella	4	0.0288039	Stenotrophomonas	4	0.0315507	Jeotgalicoccus	2	0.0184196				Candidimonas	1	0.0193949
Salinimicrobium	4	0.0288039	Acidobacteria_Gp1_unclass	3	0.023663	Fusobacterium	2	0.0184196				Simplicispira	1	0.0193949
Mucilaginibacter	4	0.0288039	Rathayibacter	3	0.023663	Comamonas	2	0.0184196				Sulfuritalea	1	0.0193949
Roseiflexus	4	0.0288039	Mycobacterium	3	0.023663	Pelomonas	2	0.0184196				Anaeromyxobacter	1	0.0193949
Ammoniphilus	4	0.0288039	Promicromonosporaceae_unclass	3	0.023663	Aciditerrimonas	1	0.0092098				Enterobacteriaceae_unclass	1	0.0193949
Staphylococcus	4	0.0288039	Bifidobacterium	3	0.023663	Georgenia	1	0.0092098				Alkanindiges	1	0.0193949
Streptococcus	4	0.0288039	Euzebya	3	0.023663	Zhihengliuella	1	0.0092098				Perlucidibaca	1	0.0193949
Clostridiales_unclass	4	0.0288039	Armatimonadetes_gp4_unclass	3	0.023663	Micromonospora	1	0.0092098				Verrucomicrobia_unclass	1	0.0193949
Aurantimonas	4	0.0288039	Ohtaekwangia_unclass	3	0.023663	Pseudonocardiaceae_unclass	1	0.0092098
Aureimonas	4	0.0288039	Dyadobacter	3	0.023663	Streptomyces	1	0.0092098
Polyangiaceae_unclass	4	0.0288039	Chlamydiales_unclass	3	0.023663	Thermomicrobia_unclass	1	0.0092098
Enhydrobacter	4	0.0288039	Herpetosiphon	3	0.023663	Bacillaceae_2_unclass	1	0.0092098
Iamia	3	0.0216029	Ornithinibacillus	3	0.023663	Oxalophagus	1	0.0092098
Rathayibacter	3	0.0216029	Facklamia	3	0.023663	Staphylococcus	1	0.0092098
Actinoplanes	3	0.0216029	Clostridia_unclass	3	0.023663	Trichococcus	1	0.0092098
Aeromicrobium	3	0.0216029	Ruminococcus	3	0.023663	Rhodopirellula	1	0.0092098
Friedmanniella	3	0.0216029	Aquisphaera	3	0.023663	Caulobacter	1	0.0092098
Umezawaea	3	0.0216029	Afifella	3	0.023663	Gemmobacter	1	0.0092098
Streptacidiphilus	3	0.0216029	Desertibacter	3	0.023663	Burkholderia	1	0.0092098
Streptosporangium	3	0.0216029	Sphingosinicella	3	0.023663	Ralstonia	1	0.0092098
Actinocorallia	3	0.0216029	Alcaligenaceae_unclass	3	0.023663	Janthinobacterium	1	0.0092098
Actinomadura	3	0.0216029	Nitrosospira	3	0.023663	Vampirovibrio	1	0.0092098
Olsenella	3	0.0216029	Vampirovibrio	3	0.023663	Aeromonas	1	0.0092098
Porphyromonadaceae_unclass	3	0.0216029	Gp2_unclass	2	0.0157754	Hafnia	1	0.0092098
Sporocytophaga	3	0.0216029	Dietzia	2	0.0157754	Pseudomonadales_unclass	1	0.0092098
Sphingobacteriales_unclass	3	0.0216029	Intrasporangiaceae_unclass	2	0.0157754	Subdivision3_unclass	1	0.0092098
Parachlamydia	3	0.0216029	Arthrobacter	2	0.0157754
Ornithinibacillus	3	0.0216029	Micromonospora	2	0.0157754
Facklamia	3	0.0216029	Nakamurella	2	0.0157754
Weissella	3	0.0216029	Lechevalieria	2	0.0157754
Cellulosilyticum	3	0.0216029	Saccharopolyspora	2	0.0157754
Peptostreptococcaceae_unclass	3	0.0216029	Streptacidiphilus	2	0.0157754
Caulobacter	3	0.0216029	Streptosporangium	2	0.0157754
Methylocystaceae_unclass	3	0.0216029	Sporocytophaga	2	0.0157754
Labrys	3	0.0216029	Planobacterium	2	0.0157754
Altererythrobacter	3	0.0216029	Flavitalea	2	0.0157754
Burkholderia	3	0.0216029	Parachlamydia	2	0.0157754
Ralstonia	3	0.0216029	Cerasibacillus	2	0.0157754
Polaromonas	3	0.0216029	Virgibacillus	2	0.0157754
Arenimonas	3	0.0216029	Aneurinibacillus	2	0.0157754
Pseudoxanthomonas	3	0.0216029	Psychrobacillus	2	0.0157754
Opitutus	3	0.0216029	Staphylococcus	2	0.0157754
Acidobacteria_unclass	2	0.014402	Aerococcus	2	0.0157754
Georgenia	2	0.014402	Tissierella	2	0.0157754
Brevibacterium	2	0.014402	Clostridium_XII	2	0.0157754
Kineosporia	2	0.014402	Roseburia	2	0.0157754
Subtercola	2	0.014402	Peptostreptococcaceae_unclass	2	0.0157754
Arthrobacter	2	0.014402	Nitrospira	2	0.0157754
Yaniella	2	0.014402	Parcubacteria_unclass	2	0.0157754
Mycobacterium	2	0.014402	Tardiphaga	2	0.0157754
Nakamurella	2	0.014402	Filomicrobium	2	0.0157754
Rhodococcus	2	0.014402	Hyphomicrobiaceae_unclass	2	0.0157754
Promicromonospora	2	0.014402	Labrys	2	0.0157754
Microlunatus	2	0.014402	Rhodobacter	2	0.0157754
Actinophytocola	2	0.014402	Rickettsiaceae_unclass	2	0.0157754
Nonomuraea	2	0.014402	Sphingopyxis	2	0.0157754
Euzebya	2	0.014402	Ramlibacter	2	0.0157754
Thermoleophilum	2	0.014402	Duganella	2	0.0157754
Armatimonadetes_gp4_unclass	2	0.014402	Anaeromyxobacter	2	0.0157754
Armatimonadetes_unclass	2	0.014402	Gammaproteobacteria_incertae_sedis_unclass	2	0.0157754
Bacteroidales_unclass	2	0.014402	Frateuria	2	0.0157754
Larkinella	2	0.014402	Pseudoxanthomonas	2	0.0157754
Cesiribacter	2	0.014402	Aciditerrimonas	1	0.00788768
Fluviicola_unclass	2	0.014402	Brachybacterium	1	0.00788768
Anaerolineaceae_unclass	2	0.014402	Pseudokineococcus	1	0.00788768
Ktedonobacter	2	0.014402	Agromyces	1	0.00788768
Virgibacillus	2	0.014402	Leifsonia	1	0.00788768
Exiguobacterium	2	0.014402	Yaniella	1	0.00788768
Cohnella	2	0.014402	Virgisporangium	1	0.00788768
Kurthia	2	0.014402	Nocardia	1	0.00788768
Macrococcus	2	0.014402	Rhodococcus	1	0.00788768
Aerococcus	2	0.014402	Williamsia	1	0.00788768
Gallicola	2	0.014402	Thermobifida	1	0.00788768
Blautia	2	0.014402	Microlunatus	1	0.00788768
Clostridium_XlVa	2	0.014402	Actinomycetospora	1	0.00788768
Ruminococcus2	2	0.014402	Lentzea	1	0.00788768
Gemmata	2	0.014402	Saccharomonospora	1	0.00788768
Chelatococcus	2	0.014402	Umezawaea	1	0.00788768
Hyphomicrobium	2	0.014402	Pseudonocardiaceae_unclass	1	0.00788768
Rickettsiaceae_unclass	2	0.014402	Sanguibacter	1	0.00788768
Sphingosinicella	2	0.014402	Planomonospora	1	0.00788768
Cupriavidus	2	0.014402	Streptosporangiaceae_unclass	1	0.00788768
Schlegelella	2	0.014402	Actinocorallia	1	0.00788768
Nitrosospira	2	0.014402	Coriobacteriaceae_unclass	1	0.00788768
Anaeromyxobacter	2	0.014402	Armatimonadetes_gp5_unclass	1	0.00788768
Myxococcaceae_unclass	2	0.014402	Porphyromonadaceae_unclass	1	0.00788768
Psychrobacter	2	0.014402	Cesiribacter	1	0.00788768
Spirochaetaceae_unclass	2	0.014402	Gillisia	1	0.00788768
Gp10_unclass	1	0.00720098	Parachlamydiaceae_unclass	1	0.00788768
Gp17_unclass	1	0.00720098	Anaerolineaceae_unclass	1	0.00788768
Acidobacteria_Gp3_unclass	1	0.00720098	Litorilinea	1	0.00788768
Brachybacterium	1	0.00720098	Roseiflexus	1	0.00788768
Terrabacter	1	0.00720098	Chloroflexales_unclass	1	0.00788768
Jiangella	1	0.00720098	Ktedonobacterales_unclass	1	0.00788768
Agrococcus	1	0.00720098	Thermomicrobia_unclass	1	0.00788768
Clavibacter	1	0.00720098	Paucisalibacillus	1	0.00788768
Frondihabitans	1	0.00720098	Cohnella	1	0.00788768
Microcella	1	0.00720098	Caryophanon	1	0.00788768
Nesterenkonia	1	0.00720098	Planococcus	1	0.00788768
Renibacterium	1	0.00720098	Sporolactobacillaceae_unclass	1	0.00788768
Rothia	1	0.00720098	Carnobacteriaceae_unclass	1	0.00788768
Asanoa	1	0.00720098	Enterococcus	1	0.00788768
Actinopolymorpha	1	0.00720098	Weissella	1	0.00788768
Nocardiopsis	1	0.00720098	Streptococcaceae_unclass	1	0.00788768
Saccharomonospora	1	0.00720098	Anaerococcus	1	0.00788768
Sphaerisporangium	1	0.00720098	Finegoldia	1	0.00788768
Streptosporangiaceae_unclass	1	0.00720098	Eubacteriaceae_unclass	1	0.00788768
Actinoallomurus	1	0.00720098	Anaerostipes	1	0.00788768
Patulibacter	1	0.00720098	Cellulosilyticum	1	0.00788768
Bacteroides	1	0.00720098	Ruminococcus2	1	0.00788768
Sunxiuqinia_unclass	1	0.00720098	Desulfotomaculum	1	0.00788768
Flammeovirgaceae_unclass	1	0.00720098	unclass_Peptococcaceae_2	1	0.00788768
Ferruginibacter	1	0.00720098	Clostridium_XVIII	1	0.00788768
Sediminibacterium	1	0.00720098	Megamonas	1	0.00788768
Rhodothermaceae_unclass	1	0.00720098	Veillonellaceae_unclass	1	0.00788768
Longilinea	1	0.00720098	Pirellula	1	0.00788768
Oscillochloris	1	0.00720098	Chelatococcus	1	0.00788768
Ktedonobacterales_unclass	1	0.00720098	Bosea	1	0.00788768
Deinococcaceae_unclass	1	0.00720098	Brucellaceae_unclass	1	0.00788768
Deinococcales_unclass	1	0.00720098	Vasilyevaea	1	0.00788768
Deinococci_unclass	1	0.00720098	Acidocella	1	0.00788768
Amphibacillus	1	0.00720098	Rubritepida	1	0.00788768
Pontibacillus	1	0.00720098	Constrictibacter	1	0.00788768
Brevibacillus	1	0.00720098	Orientia	1	0.00788768
Bacilli_unclass	1	0.00720098	Rickettsia	1	0.00788768
Carnobacteriaceae_unclass	1	0.00720098	Erythrobacter	1	0.00788768
Enterococcus	1	0.00720098	Sandaracinobacter	1	0.00788768
Lactobacillales_unclass	1	0.00720098	Sphingobium	1	0.00788768
Tepidanaerobacter	1	0.00720098	Burkholderia	1	0.00788768
Pseudoramibacter	1	0.00720098	Burkholderiaceae_unclass	1	0.00788768
Peptococcus	1	0.00720098	Tepidimonas	1	0.00788768
Sporacetigenium	1	0.00720098	Schlegelella	1	0.00788768
Butyricicoccus	1	0.00720098	Nitrosomonadaceae_unclass	1	0.00788768
Clostridium_III	1	0.00720098	Rhodocyclaceae_unclass	1	0.00788768
Erysipelotrichaceae_unclass	1	0.00720098	Melittangium	1	0.00788768
Acidaminococcaceae_unclass	1	0.00720098	Jahnella	1	0.00788768
Megamonas	1	0.00720098	Sulfurovum	1	0.00788768
Pelosinus	1	0.00720098	Nitrosococcus	1	0.00788768
Fusobacterium	1	0.00720098	Diplorickettsia	1	0.00788768
Blastochloris	1	0.00720098	Rhizobacter	1	0.00788768
Pedomicrobium	1	0.00720098	Pseudomonadaceae_unclass	1	0.00788768
Methylocystis	1	0.00720098	Leptospira	1	0.00788768
Aminobacter	1	0.00720098	candidate_division_WPS-2_unclass	1	0.00788768
Vasilyevaea	1	0.00720098
Oceanicola	1	0.00720098
Acidocella	1	0.00720098
Stella	1	0.00720098
Defluviicoccus	1	0.00720098
Magnetospirillum	1	0.00720098
Rhodocista	1	0.00720098
Paucimonas	1	0.00720098
Burkholderiales_incertae_sedis_unclass	1	0.00720098
Curvibacter	1	0.00720098
Limnohabitans	1	0.00720098
Duganella	1	0.00720098
Janthinobacterium	1	0.00720098
Methylophilus	1	0.00720098
Nitrosomonadaceae_unclass	1	0.00720098
Candidatus_Procabacter	1	0.00720098
Cystobacter	1	0.00720098
Phaselicystis	1	0.00720098
Byssovorax	1	0.00720098
Arcobacter	1	0.00720098
Chromatiales_unclass	1	0.00720098
Aquicella	1	0.00720098
Halomonadaceae_unclass	1	0.00720098
Moraxellaceae_unclass	1	0.00720098
Rhizobacter	1	0.00720098
Cloacibacillus	1	0.00720098
Luteolibacter	1	0.00720098
Verrucomicrobiaceae_unclass	1	0.00720098
